# Supplementary material for: Mitochondrial gene editing and allotopic expression unveil the role of orf125 in the induction of male fertility in some Solanum spp. hybrids and in the evolution of the common potato
Source: Plant Biotechnol J. 2025 Mar 22;23(5):1862–75. doi: 10.1111/pbi.70012 (PMC12018842; doi:10.1111/pbi.70012)
Supplement: Supplementary file 14 — Table S2 Details on the syntenic building blocks shared between somatic hybrids and their parental species. [file PBI-23-1862-s015.xlsx]

## Sheet: SyntenyBlocks
Table S2. Details on the syntenic building blocks shared between somatic hybrids and their parents. The following information is associated with each syntenic block: block identifier, chromosome accession number, strand, start and end positions, length of the block, list of genes included in the block, and any notes.
	SyntenyBlocks	SeqIDa	Strand	Start	End	Length	Genes	Notes
	14	MF989961	+	1	85223	85223	trnP-UGG, trnF-GAA, trnS-GCU, orfx, orf140, rrn26, trnfM-CAU, nad2, trnY-GUA, trnN-GUU, trnC-GCA, nad5, nad4, orf247*, rps4, nad6, nad4L, atp4	orfx is annotated as mttb in (MN104801, ON682437, ON009139), orf140 overlaps orf265a annotated in (MN104801, ON682437, ON009139), orf125a is absent in assembled genome, orf161a is absent in assembled genome
		MN104801	+	15473	104990	89518	trnP-UGG, trnF-GAA, trnS-GCU, mttb, orf265a, rrn26, trnfM-CAU, nad2, trnY-GUA, trnN-GUU, trnC-GCA, nad5, nad4, orf125a, orf161a, orf247, rps4, nad6, nad4L, atp4	mttb is annotated as orfx in MF989961, orf265a overlaps orf140 annotated in MF989961
		ON682437	+	131192	216863	85672	trnP-UGG, trnF-GAA, trnS-GCU, mttb, orf265a, rrn26, trnfM-CAU, nad2, trnY-GUA, trnN-GUU, trnC-GCA, nad5, nad4, orf247, rps4, nad6, nad4L, atp4	mttb is annotated as orfx in MF989961, orf125a is absent in assembled genome, orf161a is absent in assembled genome
		ON009139	+	15492	105461	89970	trnP-UGG, trnF-GAA, trnS-GCU, mttb, orf265a, rrn26, trnfM-CAU, nad2, trnY-GUA, trnN-GUU, trnC-GCA, nad5, nad4, orf125a, orf161a, orf247, rps4, nad6, nad4L, atp4	mttb is annotated as orfx in MF989961, orf265a overlaps orf140 annotated in MF989961
	10	MF989960	+	72589	128725	56137	ccmFc, orf169, orf102, trnN-GUU, cob, trnS-UGA, orf123, trnD-GUC, trnS-GGA, sdh4, cox3, orfB, orf118*, orf152	orf102 is annotated as orf106 in (MN104802, ON682438, ON009140), orfB is annotated as atp8 in (MN104802, ON682438, ON009140), orf152 partially overlaps rps1 annotated in (MN104802, ON682438, ON009140)
		MN104802	+	2854	59112	56259	ccmFC, orf169, orf106, trnN-GUU, cob, trnS-UGA, orf123, trnD-GUC, trnS-GGA, sdh4, cox3, atp8, orf118, rps1	orf106 is annotated as orf102 in MF989960, atp8 is annotated as orfB in MF989960, orf52 is not annotated
		ON682438	+	2854	58992	56139	ccmFC, orf169, orf106, trnN-GUU, cob, trnS-UGA, orf123, trnD-GUC, trnS-GGA, sdh4, cox3, atp8, orf118, rps1	orf106 is annotated as orf102 in MF989960, atp8 is annotated as orfB in MF989960, orf52 is not annotated
		ON009140	+	2854	59062	56209	ccmFC, orf169, orf106, trnN-GUU, cob, trnS-UGA, orf123, trnD-GUC, trnS-GGA, sdh4, cox3, atp8, orf118, rps1	orf106 is annotated as orf102 in MF989960, atp8 is annotated as orfB in MF989960, orf52 is not annotated
	5	MF989960	+	200505	239145	38641	rpl10, rpl2, trnE-UUC, orf103, sdh3, nad2, trnW-CCA, trnP-UGG, nad9, trnH-GUG	orf210 is absent (partial sequence found) in assembled genome, orf103 is annotated as orf96 in (MN104803,ON682440, ON009141)
		MF989961	+	147829	186469	38641	rpl10, rpl2, trnE-UUC, orf103, sdh3, nad2, trnW-CCA, trnP-UGG, nad9, trnH-GUG	orf210 is absent (partial sequence found) in assembled genome, orf103 is annotated as orf96 in (MN104803,ON682440, ON009141)
		MN104803	+	10588	49230	38643	rpl10, orf210, rpl2, trnE-UUC, orf96, sdh3, nad2, trnW-CCA, trnP-UGG, nad9, trnH-GUG	orf96 is annotated as orf 103 in (MF989960, MF989961)
		ON682440	+	10588	48445	37858	rpl10, rpl2, trnE-UUC, orf96, sdh3, nad2, trnW-CCA, trnP-UGG, nad9, trnH-GUG	orf210 is absent (partial sequence found) in assembled genome, orf96 is annotated as orf103 in (MF989960, MF989961)
		ON009141	+	10593	48452	37860	rpl10, rpl2, trnE-UUC, orf96, sdh3, nad2, trnW-CCA, trnP-UGG, nad9, trnH-GUG	orf210 is absent in assembled genome, orf96 is annotated as orf103 in (MF989960, MF989961)
	21	MN104802	+	83719	111586	27868	rps12, nad3, orf265b
		ON682438	+	81763	109647	27885	rps12, nad3, orf265b
		ON009140	+	83684	111529	27846	rps12, nad3, orf265b
	9	MF989960	+	161701	188790	27090	orf103*, nad7, orf109, orf125, trnM-CAU
		MF989961	+	109025	136114	27090	orf103*, nad7, orf109, orf125, trnM-CAU
		MN104801	-	285257	258173	27085	orf103, nad7, orf109, orf125c, trnI-CAU
		ON682437	-	112303	85219	27085	orf103, nad7, orf109, orf125c, trnI-CAU
		ON009139	-	288429	261345	27085	orf103, nad7, orf109, orf125c, trnI-CAU
	17	MF989960	+	1	22932	22932	trnM-CAU, orf104, trnG-GCC, trnQ-UUG	orf104 is annotated as orf126 in (MN104801, ON682439, ON009139)
		MN104801	+	184552	207484	22933	trnM-CAU, orf126, trnG-GCC, trnQ-UUG	orf126 is annotated as orf104 in MF989960
		ON682439	+	26685	49622	22938	trnM-CAU, orf126, trnG-GCC, trnQ-UUG	orf126 is annotated as orf104 in MF989960
		ON009139	+	187715	210646	22932	trnM-CAU, orf126, trnG-GCC, trnQ-UUG	orf126 is annotated as orf104 in MF989960
	13	MF989960	+	30435	49807	19373	orf125, orf77*, nad1
		MN104801	+	214987	234293	19307	orf125b, orf77, nad1
		ON682437	-	51267	31961	19307	orf125b, orf77, nad1
		ON009139	+	218149	237455	19307	orf125b, orf77, nad1
	12	MF989960	+	280637	298596	17960	orf159*, orf152*, nad5, orf122, matR	orf105b is not annotated: presents 1 gap (premature stop codon) compared to orf105b annotated in (MN104801, ON009139)
		MN104801	-	137041	119114	17928	orf159, orf105b, orf152, nad5, orf122a, matR
		ON682437	-	250380	232436	17945	orf159, orf152, nad5, orf122a, matR	orf105b is not annotated: presents 1 gap (premature stop codon) compared to orf105b annotated in (MN104801, ON009139)
		ON009139	-	138896	121038	17859	orf159, orf105b, orf152, nad5, orf122a, matR
	15	MF989960	+	322688	338427	15740	trnC-GCA, ccmC
		MN104801	+	169872	184551	14680	trnC-GCA, ccmC
		ON682439	+	11460	26684	15225	trnC-GCA, ccmC
		ON009139	+	171689	187714	16026	trnC-GCA, ccmC
	1	MF989960	-	152023	136449	15575	orf304*, orf102, rrn18, orf108, rrn5, orf100, orf240, orf101	orf100 overlaps orf141 annotated in (MN104801,ON682437,ON009139), orf240 overlaps orf438 annotated in (MN104801,ON682437,ON009139)
		MF989960	+	298597	314171	15575	orf304*, orf102, rrn18, orf108, rrn5, orf100, orf438*, orf101	orf100 overlaps orf141 annotated in (MN104801,ON682437,ON009139)
		MF989961	-	99347	85224	14124	orf304*, orf102, rrn18, orf108, rrn5, orf100, orf240, orf101	orf100 overlaps orf141 annotated in (MN104801,ON682437,ON009139), orf240 overlaps orf438 annotated in (MN104801,ON682437,ON009139)
		MN104801	-	119113	104991	14123	orf304, orf102a, rrn18, orf108, rrn5, orf141, orf438, orf101	orf141 overlaps orf100 annotated in (MF989960, MF989961), orf438 overlaps orf240 annotated in (MF989960, MF989961)
		MN104801	+	294931	310479	15549	orf304 Ψ, orf102a, rrn18, orf108, rrn5, orf141, orf438, orf101	orf141 overlaps orf100 annotated in (MF989960, MF989961), orf438 overlaps orf240 annotated in (MF989960, MF989961)
		ON682437	-	15619	36	15584	orf304, orf102a, rrn18, orf108, rrn5, orf141, orf438, orf101	orf141 overlaps orf100 annotated in (MF989960, MF989961), orf438 overlaps orf240 annotated in (MF989960, MF989961)
		ON682437	-	232435	216864	15572	orf102a, rrn18, orf108, rrn5, orf141, orf438, orf101	orf304 is abstent (3 gaps - premature stop codon), orf141 overlaps orf100 annotated in (MF989960, MF989961), orf438 overlaps orf240 annotated in (MF989960, MF989961)
		ON009139	+	298110	313685	15576	orf304, orf102a, rrn18, orf108, rrn5, orf141, orf438, orf101	orf141 overlaps orf100 annotated in (MF989960, MF989961), orf438 overlaps orf240 annotated in (MF989960, MF989961)
		ON009139	-	121037	105462	15576	orf304, orf102a, rrn18, orf108, rrn5, orf141, orf438, orf101	orf141 overlaps orf100 annotated in (MF989960, MF989961), orf438 overlaps orf240 annotated in (MF989960, MF989961)
	16	MF989960	+	266744	279653	12910	ccmFN, orf105, cox1, rps10, rps14 Ψ*, rpl5	orf122c is absent in assembled genome, cob Ψ is abstent in assembled genome
		MN104802	+	68973	83718	14746	ccmFN, orf105c, cox1, rps10, orf122c, cob Ψ, rps14 Ψ, rpl5
		ON682438	+	68853	81762	12910	ccmFN, orf105c, cox1, rps10, rps14 Ψ, rpl5	orf122c is absent in assembled genome, cob Ψ is abstent in assembled genome
		ON009140	+	68923	83683	14761	ccmFN, orf105c, cox1, rps10, orf122c, cob Ψ, rps14 Ψ, rpl5
	7	MF989960	+	239146	249740	10595	orf109, trnK-UUU, orf103, ccmB	orf109 is annotated as orf109d in MF989961 and orf116 in (MN104803, ON682440, ON009141), orf103 is annotated as orf113 in (MN104803, ON682440, ON009141)
		MF989961	+	186470	197064	10595	orf109d, trnK-UUU, orf113*, ccmB	orf109d is annotated as orf109 in MF989960 and orf116 in (MN104803, ON682440, ON009141)
		MN104803	+	1	10587	10587	orf116, trnK-UUU, orf113, ccmB	orf116 is annotated as orf109 in MF989960 and orf109d in MF989961, orf113 is annotated as orf103 in MF989960
		ON682440	+	1	10587	10587	orf116, trnK-UUU, orf113, ccmB	orf116 is annotated as orf109 in MF989960 and orf109d in MF989961, orf113 is annotated as orf103 in MF989960
		ON009141	+	1	10592	10592	orf116, trnK-UUU, orf113, ccmB	orf116 is annotated as orf109 in MF989960 and orf109d in MF989961, orf113 is annotated as orf103 in MF989960
	6	MF989960	+	152024	161700	9677	rps13, nad1, orf110	orf110 is annotated as orf122b in (MN104801,ON682437,ON009139)
		MF989961	+	99348	109024	9677	rps13, nad1, orf110	orf110 is annotated as orf122b in (MN104801,ON682437,ON009139)
		MN104801	-	294930	285258	9673	rps13, nad1, orf122b	orf122b is annotated as orf110 in (MF989960, MF989961)
		ON682437	+	15620	25243	9624	rps13, nad1, orf122b	orf122b is annotated as orf110 in (MF989960, MF989961)
		ON009139	-	298109	288430	9680	rps13, nad1, orf122b	orf122b is annotated as orf110 in (MF989960, MF989961)
	20	MN104802	+	59113	68972	9860
		ON682438	+	58993	68852	9860
		ON009140	+	59063	68922	9860
	8	MF989960	+	257683	266352	8670	orf111, orf185, orf119*, atp1
		MF989961	+	205007	213676	8670	orf111, orf185, orf119*, atp1
		MN104801	+	6807	15472	8666	orf185, orf119, atp1	orf111 is absent in assembled genome ( 1 gap - premature stop codon)
		ON682437	+	122515	131191	8677	orf111, orf185, orf119, atp1
		ON009139	+	6815	15491	8677	orf111, orf185, orf119, atp1
	18	MN104801	-	145700	137042	8659	orf137
		ON682437	+	71397	80077	8681	orf137
		ON009139	-	147578	138920	8659	orf137
	23	MN104801	+	250600	258172	7573
		ON009139	+	253772	261344	7573
	2	MF989960	+	22933	30434	7502	rps19, rps3, orf102, rpl16, cox2
		MN104801	+	158328	165829	7502	rps19, rps3, orf102b, rpl16, cox2
		MN104801	+	207485	214986	7502	rps19, rps3, orf102b, rpl16, cox2
		ON682437	-	58769	51268	7502	rps19, rps3, orf102b, rpl16, cox2
		ON682439	+	1	7502	7502	rps19, rps3, orf102b, rpl16, cox2
		ON009139	+	160206	167707	7502	rps19, rps3, orf102b, rpl16, cox2
		ON009139	+	210647	218148	7502	rps19, rps3, orf102b, rpl16, cox2
	4	MF989960	+	249741	257128	7388	nad5, orf185, orf138	orf185 is annotated as orf161b in (MN104801, ON682437, ON009139), orf138 in annotated as orf147 in (MN104801, ON682437, ON009139)
		MF989961	+	197065	204452	7388	nad5, orf185, orf138	orf185 is annotated as orf161b in (MN104801, ON682437, ON009139), orf138 in annotated as orf147 in (MN104801, ON682437, ON009139)
		MN104801	+	243216	250599	7384	nad5, orf161b, orf147	orf161b is annotated as orf185 in (MF989960, MF989961), orf147 is annotated as orf138 in (MF989960, MF989961)
		ON682437	+	114573	121960	7388	nad5, orf161b, orf147	orf161b is annotated as orf185 in (MF989960, MF989961), orf147 is annotated as orf138 in (MF989960, MF989961)
		ON009139	+	246388	253771	7384	nad5, orf161b, orf147	orf161b is annotated as orf185 in (MF989960, MF989961), orf147 is annotated as orf138 in (MF989960, MF989961)
	22	MN104801	+	1	6806	6806	orf77, nad1, orf146, orf105a
		ON009139	+	1	6814	6814	orf77, nad1, orf146, orf105a
	3	MF989960	+	191579	198289	6711	orf263 cox2-like*
		MF989961	+	138903	145613	6711	orf263 cox2-like*
		MN104801	+	234294	241000	6707	orf263 cox2-like
		ON682437	-	31960	25244	6717	orf263 cox2-like
		ON009139	+	237456	244172	6717	orf263 cox2-like
	11	MF989960	+	66177	72588	6412	nad1
		MN104801	+	145701	152319	6619	nad1
		ON682437	-	71396	64778	6619	nad1
		ON009139	+	147579	154197	6619	nad1
	19	MN104801	-	158327	152320	6008	orf509
		ON682437	+	58770	64777	6008		orf509 is absent (truncated at 5')
		ON009139	-	160205	154198	6008		orf509 is absent (truncated at 5')
a MF989960, MF989961 (Solanum commersonii); MN104801, MN104802, MN104803 (S. tuberosum); ON682437, ON682438, ON682439, ON682440 (SH9A); ON009139, ON009140, ON009141 (SH9B)
* Present but not annotated
