# Supplementary material for: Mitochondrial gene editing and allotopic expression unveil the role of orf125 in the induction of male fertility in some Solanum spp. hybrids and in the evolution of the common potato
Source: Plant Biotechnol J. 2025 Mar 22;23(5):1862–75. doi: 10.1111/pbi.70012 (PMC12018842; doi:10.1111/pbi.70012)
Supplement: Supplementary file 15 — Table S3 Pollen production and stainability in regenerated and tuber‐derived propagated plants. [file PBI-23-1862-s017.xlsx]

## Sheet: Progenie tuberi
Table S3. Pollen production and stainability in regenerated (V0) and tuber-derived propagated plants (V1). The type of mutations induced by editing and their homoplasmy/heteroplasmy status is also indicated.
Clone	V0 plants				V1 plants
	Genotypea	Pollen productionb	Pollen stainability		Genotype	Pollen production	Pollen stainability
A) mitoTALEN			(%)				(%)
T1-6	Del1066 (het.)	+ / +++	100		Del1066 (het.)	++ / +++	100
T1-29	Del1066 (het.)	++ / +++	100		Del1066 (het.)	++ / +++	100
T1-49	Del1066 (het.)	++ / +++	100		Del1066 (het.) + Nc	++ / +++	100
T2-1d	Del236 (het.)	-	-		Del236 (het.)	nae	na
T2-3	WT	-	-		WT	-	-
T2-10	Del236 (hom.)	+++	100		Del236 (hom.)	+++	100
T2-11	WT	-	-		na	na	na
T2-12	Del4288 (hom.)	+ / ++	100		Del4288 (hom.)	+ / ++	100
T2-14	Del1066 (hom.)	+++	100		Del1066 (hom.)	+++	100
T2-15	WT	-	-		WT	-	-
T2-23	Del236 (het.)	-	-		WT	-	-
T2-24	WT	-	-		na	na	na
T2-26	Del236 (het.) + Ins4f	+++	100		WT (Ins4)	+++	100
T2-28	WT	-	-		WT	-	-
T2-29d	Del236 (het.)	-	-		Del236 (het.) + N	na	na
T2-30	WT	-	-		WT	-	-
T2-31	Del236 (hom.)	+++	100		Del236 (hom.)	+++	na
B) mitoTALENCD
D1-5	G163A; C169C/Tg	+++	100		na	na	na
D1-28	G163A; C169C/T	+++	100		na	na	na
D1-48	G163A; C169C/T	+++	70-100		G163A; C169T	+++	100
D1-51	G163A	+++	100		G163A	+++	100
D1-54	G163A; C169C/T	++ / +++	80-100		na	na	na
D1-57	G163A; C169C/T	+++	100		na	na	na
D1-61	G163A; C169C/T	+++	100		na	na	na
D1-68	G163A; C169C/T	+++	100		na	+++	100
D1-69	G163A; C169C/T	+++	100		G163A; C169C/T	+++	100
D1-70d	G163A	+++	100		G163A; C169C/T	+++	na
D1-84	G163A; C169T	+++	100		G163A; C169T	+++	100
D1-85	G163A	+++	100		na	+++	na
D1-90	G163A; C169C/T	+++	100		G163A	na	na
D1-93	G163A; C169C/T	+++	100		G163A; C169C/T	+++	100
D1-103	G163A; C169C/T	+++	80-100		na	na	na
D1-113d	G163G/A	-	-		G163G/A; C169C/T	na	na
D2-1	WT	-	-		na	na	na
D2-3	WT	-	-		na	na	na
D2-9	WT	-	-		WT	-	-
D2-13	WT	-	-		na	na	na
D2-16	WT	-	-		na	na	na
D2-17	WT	-	-		na	na	na
D2-18	WT	-	-		na	na	na
D2-19	G256G/A; G258G/A; G259G/A; C263C/T; C265T	+++	100		na	na	na
D2-20	G256G/A; C263C/T; C265T	+++	100		na	na	na
D2-21	WT	-	-		na	na	na
D2-22	G256G/A; G258G/A; G259G/A; C263C/T; C265T	+++	100		na	na	na
D2-23	C265T	+++	100		C265T	+++	100
D2-24	G256G/A; G258G/A; G259G/A; C263C/T; C265T	++	100		na	na	na
D2-27	C265C/T	-	-		C265C/T	-	-
D2-29	C263C/T; C265T	+++	100		na	na	na
D2-32	C265C/T	-	-		WT	-	-
D2-33	WT	-	-		WT	-	-
D2-34	C265T	+++	100		C265T	++	100
D2-38	WT	-	-		WT	-	-
C) Control clones
SH9A		+++	100			+++	100
SH9B		-	-			-	-
a For details see Nicolia et al. (2024)
b Multiple plants per clone and multiple flowers per plant were generally analyzed for male fertility in various environments. Pollen production was rated from – (nil) to +++ (very abundant). Different ratings separated by a slash indicate variability between flowers. Pollen grains were stained with acetocarmine.
c T1-49 and T2-29 clones showed novel bands (N) after propagation
d The four V1 clones indicated derived by micropropagation in vitro
e na, not available
f The T2-26 clone, besides being heteroplasmic for the 236 bp deletion, had also an insertion of 4 bp in the “wild type” amplicon
g Heteroplasmic base substitution
References Nicolia A, Scotti N, D’Agostino N, Festa G, Sannino L, Aufiero G, Arimura S, Cardi T (2024) Mitochondrial DNA editing in potato through mitoTALEN and mitoTALECD: molecular characterization and stability of editing events. Plant Methods 20: 4.
